# Supplementary material for: Role and Effects of Hippotherapy in the Treatment of Children with Cerebral Palsy: A Systematic Review of the Literature
Source: J Clin Med. 2021 Jun 11;10(12):2589. doi: 10.3390/jcm10122589 (PMC8230898; doi:10.3390/jcm10122589)
Supplement: Supplementary file 1 [file jcm-10-02589-s001.zip]

Archive with 1 entries (1 files):
- jcm-1193252-supplementary.pdf
